# Supplementary material for: The Avidity of Autoreactive Alpha-Synuclein Antibodies in Leucine-Rich Repeat Kinase 2 Mutation Carriers Is Not Altered Compared to Healthy Controls or Patients with Parkinson’s Disease
Source: Biomolecules. 2023 Aug 25;13(9):1303. doi: 10.3390/biom13091303 (PMC10526238; doi:10.3390/biom13091303)
Supplement: Supplementary file 1 [file biomolecules-13-01303-s001.zip]

Archive with 1 entries (1 files):
- biomolecules-2548789-supplementary.pdf
